# Supplementary material for: Mental health status of the European population and its determinants: A cross-national comparison study
Source: Eur Psychiatry. 2025 Apr 24;68(1):e103. doi: 10.1192/j.eurpsy.2025.2449 (PMC12344470; doi:10.1192/j.eurpsy.2025.2449)
Supplement: Lopez-Morinigo et al. supplementary material [file S0924933825024496sup001.zip]

Archive with 9 entries (9 files):
- Table_S1_Prevalence_Results_Raw.doc
- Table_S2_Incidence_Results_Raw.doc
- Table_S3_YLD_Mort_Suic_Raw.doc
- Table_S4_Individual_Determinants_Raw.doc
- Table_S5_Individual_Determinants_Scores.doc
- Table_S6_Environmental_Raw.doc
- Table_S7_Enviromental_Determinants_Scores.doc
- Table_S8_Socieconomic_Raw.doc
- Table_S9_Socioeconomic_Determinants_Scores.doc
